# Supplementary material for: Clinical outcomes of weekly adalimumab in refractory non-infectious paediatric uveitis and the role of serum drug levels and anti-adalimumab antibodies
Source: Eye (Lond). 2026 May 29;40(11):1669–75. doi: 10.1038/s41433-026-04460-x (PMC13415550; doi:10.1038/s41433-026-04460-x)
Supplement: Supplementary file 1 — Supplementary Table 1 [file 41433_2026_4460_MOESM1_ESM.xlsx]

## Sheet: Sheet1
Supplementary Table 1. Clinical characteristics of 15 paediatric patients escalated to weekly adalimumab.
Patient	Age at escalation	Laterality	Uveitis diagnosis	Concurrent systemic medication	Topical steroids Pre-Escalation	Topical steroids Post-Escalation	SUN Grade Pre-Escalation	SUN Grade Post-Escalation	Ocular hypertension, cataract	VA pre-escalation		VA post-escalation
										RE	LE	RE	LE
1	12	Bilateral	TINU	MMF 1g AM, 750mg PM	Predforte TDS BE	Predforte OD BE	RE 2+; LE 1+	BE 0	Ocular hypertension, cataract	0.12	0.2	0.06	0.04
2	11	Bilateral	JIA	MTX 15mg weekly	Predforte TDS BE	Predforte OD BE	RE 2+; LE 1+	BE 0	ERM, VH, ocular hypertension, RE PSC	0.82	0.62	0.76	0.08
3	13	Unilateral (left)	Psoriatic arthritis	MMF 250 mg OD (up-titrating)	Predforte TDS LE	Predforte BD LE	RE 0; LE 2+	RE 0; LE 2+	ERM	0.14	0.4	-0.28	0.1
4	17	Bilateral	JIA	MMF 1g BD	Predforte BD LE	Predforte BD LE	RE 0; LE 1+	BE 0	Nil	0.2	0.2	-0.1	-0.1
5	11	Bilateral	Idiopathic NIU	MTX 12.5mg weekly	Predforte QDS BE	Nil	BE 1+	BE 0.5+	Secondary glaucoma	0.1	0.14	0.3	0.3
6	3	Bilateral	JIA	MTX 10mg weekly	Predforte OD BE	Predforte OD BE	BE 0	BE 0	Secondary cataracts, band keratopathy, CMO	CF	0.6	0.4	0.32
7	17	Bilateral	Idiopathic NIU	MTX 17.5mg weekly	Predforte BD BE	Predforte OD BE	RE 0.5+; LE 1+	BE 0	RE serous RD, RE CNV	0.92	0.06	0.24	0.1
8	9	Bilateral	Idiopathic NIU	MTX 15mg weekly	Predforte QDS BE	Predforte QDS BE	RE 0.5+; LE 1+	RE 0; LE 0.5+	Band keratopathy, white cataracts	HM	HM	0.44	0.36
9	12	Bilateral	Idiopathic NIU	MTX 15mg weekly	Predforte BD RE	Predforte BE alternate days	BE 0.5+	BE 0	RE band keratopathy + cataract	0.8	0.7	0.1	-0.1
10	7	Bilateral	Sarcoidosis/Blau syndrome	MTX 10mg weekly	Predforte 6D BE	Predforte OD BE	BE 1+	BE 0.5+	Nil	0.25	0.175	0.1	0.04
11	10	Bilateral	JIA	MMF 660mg BD	G Dex QDS BE	Nil	BE 2+	BE 0	Nil	-0.2	-0.16	-0.2	-0.16
12	7	Unilateral (left)	JIA	MTX 7.5mg weekly	G Dex QDS LE	Nil	RE 0; LE 2+	BE 0	Nil	-0.14	-0.02	-0.1	-0.02
13	13	Bilateral	JIA	MMF 1g BD	Acular TDS BE	G Dex OD BE	BE 2+	BE 0	Nil	-0.2	0.3	-0.2	-0.02
14	10	Bilateral	JIA	MMF 750mg BD	G Dex TDS + Maxitrol OD BE	Nil	BE 0.5+	BE 0	Nil	0.04	0.04	-0.08	-0.08
15	15	Bilateral	JIA	MTX 10mg weekly	Dex BD BE	Dexamethasone 2H BE	BE 1+	BE 1+	Nil	0.18	-0.04	0.18	-0.1
Table includes age at escalation, laterality of uveitis, underlying diagnosis, concurrent systemic immunosuppression, use of topical corticosteroids pre- and post-escalation, SUN grading pre-escalation and at 3 months post-escalation (except P15 who discontinued at 1 month), ocular complications, and best corrected visual acuity (VA) in right eye (RE) and left eye (LE) before and after escalation…
